# Supplementary material for: Malnutrition in maintenance hemodialysis: Prevalence, patterns, and clinical implications in Bangladesh
Source: PLoS One. 2026 Jul 17;21(7):e0354173. doi: 10.1371/journal.pone.0354173 (PMC13379082; doi:10.1371/journal.pone.0354173)
Supplement: S1 File — (XLSX) [file pone.0354173.s001.xlsx]

## Sheet: Thesis file - SHAKIL
Sub_code	sex_typ	age_yrs	dial_freq	dial_dur_hrs	causes_esrd	dial_vin_m	hh_income	dial_reuse	dm_presence	tobac_use	ht_cm	ht_m	predial_wt_kg	dry_wt_kg	bmi_kgm2	bmi_risk	bmi_who	idwg_kg	mac1	mac2	mac_av_cm	tsf1	tsf2	tsf_av_mm	tsf_av_cm	tsf_into_3.14	mamc_cm	ref_mamc	ten_perc_val	red_mamc	mamc_risk	ama	cama	tc_mgdl	tc_risk_mgdl	tg_mgdl	hdlc_mgdl	nonhdlc_mgdl	tg_hdlc	Ldlc_mgdl	gluc_mgdl	cretn_micmol_l	eGFR	hb_gdl	na_mmol_l	k_mmol_l	albmn_gdl	albmn_risk_gdl	tibc_mgdl
BRHD001	0	28	1	4	6	14	3	2	0	0	157	1.57	60	57	23.1	0	23.1	3	28.4	28.1	28.3	17.4	17.8	17.6	1.8	5.5	22.7	21.4	2.14	19.26	0	41.1	34.6	260.8	0	285.2	22	238.8	13	181.8	92.5	468.5	10.2338	11.9	134	4	3.8	0	217.2
BRHD002	0	32	2	3.5	6	38	3	2	0	0	152	1.52	55	53	22.9	1	22.9	2	25.5	25.8	25.6	16.3	15.9	16.1	1.6	5	20.6	21.4	2.14	19.26	0	33.7	27.2	144.5	0	210	26	118.5	8.1	76.5	119.7	671.8	6.43561	9.5	131	4.1	3.9	0	266.7
BRHD003	1	69	2	3.5	1	74	4	3	0	0	170	1.7	72	70	24.2	0	24.2	2	28.6	28.3	28.5	16.5	16.1	16.3	1.6	5.1	23.3	26.9	2.69	24.21	1	43.3	33.3	92	1	163	32	60	5.1	27.4	88.3	543.8	8.50181	6.7	136	4	3.6	1	184.5
BRHD004	0	44	2	4	6	55	3	3	0	0	160	1.6	55	53	20.7	1	20.7	2	25.2	25.4	25.3	17	17.3	17.2	1.7	5.4	19.9	22	2.2	19.8	0	31.6	25.1	168	0	380	46	122	8.3	46	113.4	409.4	10.77	10.6	135	4.1	3.5	1	217.2
BRHD005	1	52	2	4	4	16	4	1	1	1	170	1.7	70	67	23.2	0	23.2	3	26.7	26.8	26.8	13.7	14.1	13.9	1.4	4.4	22.4	28.1	2.81	25.29	1	39.9	29.9	170	0	205	40	130	5.1	89	209.4	471.3	11.3895	8.4	138.6	4.8	3.9	0	283.2
BRHD006	1	40	2	4	2	27	3	2	1	1	170	1.7	58	55	19	1	19	3	24.9	24.6	24.7	8.4	8	8.2	0.8	2.6	22.2	28.7	2.87	25.83	1	39.1	29.1	110	0	287	44	66	6.5	8.6	200.8	1326	3.54792	6.7	139	7	2.8	1	180.3
BRHD007	1	41	2	4	6	43	3	2	0	1	170	1.7	67	64	22.1	1	22.1	3	27.8	27.8	27.8	14.5	14	14.3	1.4	4.5	23.3	28.7	2.87	25.83	1	43.3	33.3	140	0	200	42	98	4.8	58	165.8	698.4	7.64815	6.7	133.7	3.26	3.2	1	290.8
BRHD008	0	62	2	3.3	6	55	3	2	0	0	154	1.54	54	51	21.5	1	21.5	3	26.5	26.4	26.4	16.3	16.5	16.4	1.6	5.1	21.3	22.6	2.26	20.34	0	36.1	29.6	260	0	170	38	222	4.5	188	97.7	1238	2.48944	8.9	130	4.5	3.7	1	381
BRHD009	1	45	2	4	6	31	2	3	0	0	167	1.67	59	56	20.1	1	20.1	3	20.8	20.6	20.7	6.8	7	6.9	0.7	2.2	18.5	28.1	2.81	25.29	1	27.4	17.4	95	1	170	31	64	5.5	30	80.2	663	7.91891	5.5	143.6	4.3	2.9	1	154
BRHD010	0	40	2	4	4	24	3	2	1	0	157	1.57	55	52	21.1	1	21.1	3	26	26.5	26.3	14.5	14.8	14.7	1.5	4.6	21.6	22	2.2	19.8	0	37.3	30.8	240	0	210	44	196	4.8	154	210.2	716	5.63283	7.5	142	5.4	3.6	1	229.9
BRHD011	0	75	2	3	6	63	2	3	0	1	154	1.54	56	52	21.9	1	21.9	4	25	24.8	24.9	16.5	17	16.8	1.7	5.3	19.6	22.5	2.25	20.25	1	30.7	24.2	133.1	0	132.7	28	105.1	4.7	78.6	125.5	875.2	3.45567	7.5	145	4.7	2.7	1	219.7
BRHD012	0	55	2	3.3	6	27	3	2	0	0	152	1.52	55	53	22.9	1	22.9	2	28.5	28.5	28.5	17.3	17.5	17.4	1.7	5.5	23	22.6	2.26	20.34	0	42.3	35.8	210	0	240	53	157	4.5	109	148.8	471.4	11.4	10.5	141	4.3	3.7	1	163.8
BRHD013	1	40	3	4	1	47	3	2	0	1	167	1.67	70	67	24	0	24	3	23.7	23.8	23.8	13	13.4	13.2	1.3	4.1	19.6	38.7	3.87	34.83	1	30.6	20.6	171	0	265	28	143	9.5	90	133.2	2719.18	1.489	6.2	136	4.3	3.9	0	215.9
BRHD014	1	62	2	3.5	6	46	3	0	0	0	175	1.75	66	63	20.6	1	20.6	3	22.2	22.5	22.4	8.3	8.6	8.4	0.8	2.6	19.7	27.9	2.79	25.11	1	31	21	115	0	160	44	71	3.6	39	90.8	796	5.63389	7.5	120.9	4.5	3.5	1	256.5
BRHD015	1	71	2	3.5	6	50	3	2	0	0	170	1.7	69	65	22.5	1	22.5	4	28.6	28.3	28.5	16.5	16	16.3	1.6	5.1	23.3	26.9	2.69	24.21	1	43.4	33.4	175.9	0	140	40	135.9	3.5	107.9	90.1	963.56	4.19804	7.6	138	5.6	3.6	1	166.4
BRHD016	1	48	2	4	6	34	3	2	0	1	170	1.7	62	59	20.4	1	20.4	3	22.8	23	22.9	7	7.5	7.3	0.7	2.3	20.6	28.1	2.81	25.29	1	33.9	23.9	155	0	130	36	119	3.6	93	121.1	521.56	10.36	9.9	140	4.5	3.1	1	251.5
BRHD017	1	62	2	3.3	4	59	3	3	1	0	167	1.67	65	62	22.2	1	22.2	3	26.7	26.5	26.6	16	16.5	16.3	1.6	5.1	21.5	27.9	2.79	25.11	1	36.8	26.8	190	0	182	35	155	5.2	118.6	198.2	486.2	10.2248	6.7	138	5.6	3.5	1	149.6
BRHD018	0	66	2	3.4	1	56	2	3	0	0	154	1.54	62	60	25.3	0	25.3	2	29	29.5	29.3	21.8	22	21.9	2.2	6.9	22.4	22.5	2.25	20.25	0	39.9	33.4	144	0	285	38	106	7.5	49	138.1	1211.1	2.48561	6.9	132	3.7	4.1	0	176.5
BRHD019	0	63	2	3.5	6	50	3	1	0	0	152	1.52	58	55	23.8	0	23.8	3	27.3	27.4	27.4	15.6	14.9	15.3	1.5	4.8	22.6	22.6	2.26	20.34	0	40.5	34	99	1	210	44	55	4.8	13	144.4	1193.4	2.58413	5.5	140	5.4	3.7	1	129.9
BRHD020	1	27	2	4	4	13	3	3	1	1	172	1.72	65	63	21.3	1	21.3	2	23.2	23.3	23.3	8.7	8.9	8.8	0.9	2.8	20.5	28	2.8	25.2	1	33.4	23.4	233	0	170	42	191	4	157	220.4	796	7.20419	11.1	144	3.4	2.9	1	242.6
BRHD021	0	45	2	4	6	13	3	2	0	0	154	1.54	57	54	22.8	1	22.8	3	24.8	25	24.9	16.8	17	16.9	1.7	5.3	19.6	22.2	2.22	19.98	1	30.6	24.1	178.4	0	187	39	139.4	4.8	102	88.4	884	4.21504	9.4	137.2	5.6	3.2	1	171.5
BRHD022	1	31	2	4	6	11	2	3	0	0	167	1.67	60	58	20.8	1	20.8	2	23.5	24	23.8	6.5	6.8	6.7	0.7	2.1	21.7	28	2.8	25.2	1	37.4	27.4	178	0	239	49.5	128.5	4.8	80.7	150.1	1326	3.77947	7	140.6	3.1	3.7	1	264.4
BRHD023	1	18	1	4	4	18	3	2	1	0	170	1.7	65	62	21.5	1	21.5	3	23.5	23.7	23.6	8.5	8.8	8.7	0.9	2.7	20.9	27.2	2.72	24.48	1	34.7	24.7	166	0	148	44	122	3.4	92.4	182.2	813.3	7.47743	9.8	132.6	3.7	3.4	1	270.5
BRHD024	1	60	2	3.5	6	12	3	2	0	1	170	1.7	63	60	20.8	1	20.8	3	25.5	26.6	26.1	13	13	13	1.3	4.1	22	27.9	2.79	25.11	1	38.4	28.4	191	0	178.4	45	146	4	110.3	138.4	1564.7	2.52375	8	136	4.2	3.5	1	223.5
BRHD025	0	32	2	4	6	38	3	2	0	0	157	1.57	57	55	22.3	1	22.3	2	29.3	29.3	29.3	20	20	20	2	6.3	23	21.4	2.14	19.26	0	42	35.5	164	0	161	49	115	3.3	82.8	91.8	671.8	6.43561	12.1	131	4.1	3.3	1	323.9
BRHD026	1	60	2	4	6	25	3	2	0	0	170	1.7	62	60	20.8	1	20.8	2	27.5	27.6	27.6	12	12.5	12.3	1.2	3.8	23.7	27.9	2.79	25.11	1	44.7	34.7	178	0	162	38	140	4.3	107.6	86.6	1529.3	2.59455	9.5	138	4.47	3.5	1	237.5
BRHD027	1	60	2	4	4	51	2	3	1	1	172	1.72	62	60	20.3	1	20.3	2	23.5	23.5	23.5	9.6	9.2	9.4	0.9	3	20.5	27.9	2.79	25.11	1	33.6	23.6	220	0	187	40	180	4.7	142.6	220.4	1326	3.0829	7.6	119	6.8	4.8	0	152.7
BRHD028	1	28	2	3.8	1	71	2	2	0	0	162	1.62	55	52	19.8	1	19.8	3	23	22.9	23	8	7.7	7.9	0.8	2.5	20.5	28	2.8	25.2	1	33.4	23.4	116	0	145	26	90	5.6	61	94.4	937.04	5.8733	6.5	141.8	4.96	3.5	1	166.4
BRHD029	1	60	2	4	3	48	4	0	1	0	162	1.62	65	61	23.2	0	23.2	4	27.8	28	27.9	15	16	15.5	1.6	4.9	23	27.9	2.79	25.11	1	42.2	32.2	145	0	132.9	30.9	114.1	4.3	87.5	188.6	707.2	6.592	7.7	131.5	4.5	3.8	0	290.8
BRHD030	0	42	2	3.8	1	92	3	0	0	0	155	1.55	62	59	24.6	0	24.6	3	29.2	28.9	29.1	19	19.1	19.1	1.9	6	23.1	22	2.2	19.8	0	42.4	35.9	98	1	220	44	54	5	10	90.5	618.8	6.62569	8.01	138.4	5.1	4.2	0	174
BRHD031	1	55	2	3.5	1	59	2	2	0	0	165	1.65	60	57	20.9	1	17.3	3	22.1	21.9	22	5	5	5	0.5	1.6	20.4	27.9	2.79	25.11	1	33.2	23.2	127.6	0	160	28	99.6	5.7	67.6	85.3	1768	2.25508	9.7	128.8	2.74	3.1	1	275.6
BRHD032	1	40	2	4	1	25	3	1	0	0	162	1.62	60	59	22.5	1	22.5	1	22.3	22	22.2	5.3	5.5	5.4	0.5	1.7	20.5	28.7	2.87	25.83	1	33.3	23.3	95	1	170	37	58	4.6	24	99.2	760.24	6.9512	8.5	134	2	3.5	1	248.9
BRHD033	1	55	2	3.8	6	83	3	0	0	0	167	1.67	68	65	23.3	0	23.3	3	25	24.9	25	8.4	8.3	8.4	0.8	2.6	22.3	27.9	2.79	25.11	1	39.7	29.7	99	1	180	45	54	4	18	84.4	972.4	4.64583	8.5	141.7	4.11	4	0	400
BRHD034	1	56	2	4	6	29	4	0	0	0	160	1.6	52	48	18.8	1	18.8	4	26.9	27.2	27.1	19.3	19	19.2	1.9	6	21	27.9	2.79	25.11	1	35.2	25.2	174	0	155	30	144	5.2	113	88.4	1105	3.95268	11.2	139	3.9	3.6	1	188
BRHD035	0	19	2	4	6	42	4	0	0	0	162	1.62	51	48	18.3	1	18.3	3	21.1	21.3	21.2	10	10	10	1	3.1	18.1	20.6	2.06	18.54	1	26	19.5	170.1	0	132.9	38.7	131.5	3.4	104.9	123.2	1140.36	3.71894	10.4	128	5.7	2.8	1	200
BRHD036	1	60	2	4	6	95	2	0	0	0	167	1.67	51	48	17.2	1	17.2	3	21.1	21	21.1	7	6.6	6.8	0.7	2.1	18.9	27.9	2.79	25.11	1	28.5	18.5	98	1	153	34.8	63.2	4.4	32.6	98.8	472.1	11.3	10.2	139.5	3.76	3.6	1	245.1
BRHD037	1	26	2	4	1	26	4	1	0	1	154	1.54	56	52	21.9	1	21.9	4	27.5	27.5	27.5	18	18.2	18.1	1.8	5.7	21.8	28	2.8	25.2	1	37.9	27.9	98	1	168.3	26	72	6.5	38.3	138.2	1131.52	4.742	7	131.9	5.21	3.3	1	188
BRHD038	0	50	2	4	1	80	2	2	0	0	162	1.62	50	46	17.5	1	17.5	4	20	20.1	20.1	8	7.9	8	0.8	2.5	17.6	22.2	2.22	19.98	1	24.5	18	146	0	115.1	40	106	2.9	83	84.4	552.5	7.18339	7.8	131.5	3.66	2.3	1	254
BRHD039	1	40	2	4	2	35	4	0	1	1	167	1.67	55	51	18.3	1	18.3	4	24.3	24	24.2	8	8	8	0.8	2.5	21.6	28.7	2.87	25.83	1	37.3	27.3	174	0	177.1	30.9	143.1	5.7	107.7	215.4	521.56	10.9625	12.2	135.2	4.7	3.1	1	222.25
BRHD040	1	62	2	3.8	3	56	2	0	1	0	165	1.65	60	57	20.9	1	20.9	3	22.4	22.5	22.5	4.3	4	4.2	0.4	1.3	21.1	27.9	2.79	25.11	1	35.6	25.6	140	0	460	26	114	17.7	22	230.4	786.76	5.71399	10.1	130	4.8	3.6	1	214.6
BRHD041	0	40	2	#NULL!	1	40	4	1	0	0	160	1.6	46	43	16.8	1	16.8	3	20.1	19.8	20	6	6	6	0.6	1.9	18.1	22	2.2	19.8	1	26	19.5	96	1	115.1	35	61	3.3	38	83.2	442	10.0926	8.9	134.5	4.9	3.2	1	248.9
BRHD042	1	38	2	3.8	6	83	2	3	0	0	170	1.7	64	60	20.8	1	20.8	4	26.8	26.8	26.8	9	8.9	9	0.9	2.8	24	28.7	2.87	25.83	1	45.8	35.8	185.6	0	479	21	164.6	22.8	68.8	156.2	1838.72	2.42343	10.4	121.8	6.17	3.5	1	369.6
BRHD043	0	25	2	3.5	1	71	1	3	0	0	157	1.57	41	39	15.8	1	15.8	2	18.6	18.2	18.4	6	5.6	5.8	0.6	1.8	16.6	21.4	2.14	19.26	1	21.9	15.4	146.9	0	115.1	28	118.9	4.1	95.9	119.6	1069.64	3.85239	7.1	132.9	3	2.9	1	221
BRHD044	1	50	2	4	3	56	3	0	1	1	170	1.7	53	50	17.3	1	17.3	3	22.9	22.7	22.8	8	8	8	0.8	2.5	20.3	28.1	2.81	25.29	1	32.8	22.8	95	1	145	37	58	3.9	29	200.3	1403.79	3.08697	9.3	133.8	5.6	2.9	1	269.2
BRHD045	1	25	1	4	6	8	4	0	0	0	165	1.65	63	60	22	1	22	3	26	26.5	26.3	10	10.1	10.1	1	3.2	23.1	28	2.8	25.2	1	42.5	32.5	170	0	160	28	142	5.7	110	100.8	1237.6	4.2851	6.2	142.3	4.09	3.9	1	229.9
BRHD046	1	50	2	3.8	1	92	1	4	0	0	160	1.6	50	47	18.4	1	18.4	3	20.1	20	20.1	6	6.2	6.1	0.6	1.9	18.1	28.1	2.81	25.29	1	26.2	16.2	174	0	175	35	139	5	104	83.6	813.28	5.97229	8.4	131	3.6	3.6	1	325.12
BRHD047	1	30	2	4	6	14	4	0	0	0	172	1.72	62	58	19.6	1	19.6	4	25	24.8	24.9	10	10	10	1	3.1	21.8	28	2.8	25.2	1	37.7	27.7	123.7	0	141.7	33	90.7	4.3	62.4	112.2	618.8	9.56428	10.9	136	4	3.8	0	163.8
BRHD048	0	25	2	4	1	25	4	0	0	1	157	1.57	54	50	20.3	1	20.3	4	26.4	26.1	26.3	15	15	15	1.5	4.7	21.5	21.4	2.14	19.26	0	36.9	30.4	158.5	0	212.6	34	124.5	6.3	82	141.2	1246.44	3.20193	7.2	142.2	4.09	3.1	1	210
BRHD049	1	32	2	4	1	49	4	0	0	0	162	1.62	70	66	25.1	0	25.1	4	27	27.5	27.3	13.5	13	13.3	1.3	4.2	23.1	28	2.8	25.2	1	42.4	32.4	127.6	0	253	38	89.6	6.7	39	153.8	990.08	5.34281	9	143	4	4.2	0	181.6
BRHD050	1	32	2	4	1	35	3	1	0	0	167	1.67	65	61	21.9	1	21.9	4	25	25.1	25.1	17	16.4	16.7	1.7	5.2	19.8	28	2.8	25.2	1	31.2	21.2	97	1	160	44	53	3.6	21	98.6	552.5	10.8157	7.5	134	4.2	3.7	1	194.3
BRHD051	1	32	2	3.5	6	69	1	1	0	0	157	1.57	58	54	21.9	1	21.9	4	26	25.8	25.9	11	10	10.5	1.1	3.3	22.6	28	2.8	25.2	1	40.7	30.7	85.1	1	115.1	37	48.1	3.1	25	104.3	786.76	7.05443	10	141	3.17	3.6	1	157.48
BRHD052	1	40	2	3.8	1	83	2	2	0	0	160	1.6	66	63	24.6	0	24.6	3	32	32.1	32.1	27	27.1	27.1	2.7	8.5	23.6	28.7	2.87	25.83	1	44.2	34.2	116	0	320	28	88	11.4	24	145.8	609.96	9.07193	8	135	4.4	3.9	0	200
BRHD053	1	60	2	4	3	36	1	2	1	0	170	1.7	69	65	22.5	1	22.5	4	25	24.9	25	6.2	6	6.1	0.6	1.9	23	27.9	2.79	25.11	1	42.2	32.2	148	0	132.9	30.9	117.1	4.3	90.5	217.3	733.72	6.30504	8.1	137	5.1	4.1	0	200
BRHD054	0	36	2	4	6	13	3	0	0	0	157	1.57	40	37	15	1	15	3	21.3	21.1	21.2	11.5	12	11.8	1.2	3.7	17.5	22	2.2	19.8	1	24.4	17.9	146.9	0	215	25	121.9	8.6	78.9	128.7	769.08	5.31349	8.2	128.5	3.93	3.5	1	284
BRHD055	1	45	2	3.5	6	71	1	3	0	0	162	1.62	52	48	18.3	1	18.3	4	20.1	19.9	20	6.2	6	6.1	0.6	1.9	18.1	28.1	2.81	25.29	1	26	16	174	0	186	31	143	6	105.8	89.2	1146.55	4.08385	9.9	134	3.5	3.1	1	257.8
BRHD056	1	62	2	4	3	18	4	0	1	0	172	1.72	90	86	29.1	0	29.1	4	30.5	30	30.3	20.5	21	20.8	2.1	6.5	23.7	27.9	2.79	25.11	1	44.9	34.9	220.4	0	537	30.9	189.5	17.4	82.1	233.2	786.76	5.71399	7.4	137.5	4.29	4.2	0	151.1
BRHD057	0	40	2	4	6	47	4	0	0	0	162	1.62	69	65	24.8	0	24.8	4	28.6	28.5	28.6	26.5	28.6	27.6	2.8	8.7	19.9	22	2.2	19.8	0	31.5	25	146.9	0	175	33	113.9	5.3	78.9	97.6	1166.88	3.12092	7.4	139.3	6.1	3.9	0	241.3
BRHD058	0	45	2	4	6	13	1	2	0	0	152	1.52	40	37	16	1	16	3	20.4	20.2	20.3	7	6	6.5	0.7	2	18.3	22.2	2.22	19.98	1	26.5	20	170.1	0	140	38.7	131.5	3.6	103.5	90.3	636.48	6.27028	9.4	139	4.6	3.1	1	231.1
BRHD059	0	28	2	3.5	6	59	2	2	0	0	157	1.57	61	57	23.1	0	23.1	4	26.8	26.5	26.7	20.5	20.8	20.7	2.1	6.5	20.2	21.4	2.14	19.26	0	32.4	25.9	189.5	0	177.1	44	145.5	4	110.1	89.9	990.08	4.14153	10.6	134	6	3.8	0	245.1
BRHD060	0	40	2	4	1	12	3	0	0	0	157	1.57	55	51	20.7	1	20.7	4	24.4	24.3	24.4	9	9	9	0.9	2.8	21.5	22	2.2	19.8	0	36.9	30.4	220	0	180	22	198	8.2	162	93.1	636.48	6.49443	9.3	132.8	2.51	2.9	1	360.7
BRHD061	1	29	2	3.5	1	25	2	1	0	1	170	1.7	70	66	22.8	1	22.8	4	27.2	27.5	27.4	11	10.9	11	1.1	3.4	23.9	28	2.8	25.2	1	45.5	35.5	99	1	168.3	29	70	5.8	36.3	140.4	1105	4.77818	8.4	140	4.8	3.5	1	220
BRHD062	0	35	2	4	6	41	1	2	0	0	157	1.57	65	62	25.2	0	25.2	3	23.2	23.1	23.2	12	12	12	1.2	3.8	19.4	22	2.2	19.8	1	29.9	23.4	98	1	260	34.8	63.2	7.5	11.2	132.6	786.76	5.20592	8.8	132.7	5.1	3.9	0	160
BRHD063	1	20	3	4	6	36	3	0	0	0	172	1.72	64	60	20.3	1	20.3	4	24.9	24.5	24.7	6	6	6	0.6	1.9	22.8	27.2	2.72	24.48	1	41.4	31.4	95	1	145	22	73	6.6	44	122.8	857.48	6.91634	7.4	138.8	5.57	3.4	1	247.7
BRHD064	0	48	2	4	2	18	4	0	1	0	160	1.6	66	62	24.2	0	24.2	4	29	29	29	24	24	24	2.4	7.5	21.5	22.2	2.22	19.98	0	36.7	30.2	126	0	350	45	81	7.8	11	210.3	442	9.54103	9	137	3.9	3.1	1	210
BRHD065	0	40	2	4	3	14	2	1	1	0	157	1.57	58	54	21.9	1	21.9	4	29	29.1	29.1	19.1	19.5	19.3	1.9	6.1	23	22	2.2	19.8	0	42.1	35.6	123.7	0	190	51	72.7	3.7	34.7	201.7	353.6	13.218	9.8	137	4.8	3.5	1	342.9
BRHD066	1	32	2	4	1	35	3	0	0	1	172	1.72	75	72	24.3	0	24.3	3	28	28	28	15.5	15.8	15.7	1.6	4.9	23.1	28	2.8	25.2	1	42.4	32.4	166.3	0	366	39	127.3	9.4	54.1	132.6	609.96	9.59634	10.7	131	4.7	3.5	1	321.3
BRHD067	1	48	2	3.5	1	16	2	1	0	1	162	1.62	60	57	21.7	1	21.7	3	22	22	22	6	6.1	6.1	0.6	1.9	20.1	28.1	2.81	25.29	1	32.2	22.2	220	0	168.3	40	180	4.2	146.3	126.1	1051.96	4.43737	9.2	127.7	5.5	3.1	1	237.5
BRHD068	1	53	2	4	2	49	4	0	1	0	165	1.65	62	58	21.3	1	21.3	4	22.1	22	22.1	5	5	5	0.5	1.6	20.5	28.1	2.81	25.29	1	33.4	23.4	165	0	530	29	136	18.3	30	240.2	601.12	8.42762	7.8	140	4.65	3.4	1	397.5
BRHD069	1	28	2	4	1	19	4	0	0	0	167	1.67	62	58	20.8	1	20.8	4	25.4	25	25.2	15	15	15	1.5	4.7	20.5	28	2.8	25.2	1	33.4	23.4	131.5	0	141.7	35	96.5	4	68.1	91.6	760.24	7.56256	7	138.5	2.84	3.2	1	225
BRHD070	1	69	2	4	1	59	1	2	0	0	165	1.65	62	58	21.3	1	21.3	4	25	25.1	25.1	12	12	12	1.2	3.8	21.3	26.9	2.69	24.21	1	36.1	26.1	194	0	150	26	168	5.8	138	116.2	1007.76	4.03272	9.1	134	6.2	3.9	0	219
BRHD071	1	61	2	3.4	1	35	2	0	0	0	162	1.62	58	54	20.6	1	20.6	4	22	22.5	22.3	9.5	8.5	9	0.9	2.8	19.4	27.9	2.79	25.11	1	30	20	260	0	143	42	218	3.4	189.4	93.3	777.92	5.83342	10.3	123.4	7.62	3.5	1	231.1
BRHD072	0	45	2	3.5	6	13	1	2	0	0	152	1.52	40	37	16	1	16	3	20	20.1	20.1	6	6.5	6.3	0.6	2	18.1	22.2	2.22	19.98	1	26	19.5	146.9	0	115.1	35	111.9	3.3	88.9	95.5	636.48	6.27028	9.3	132.8	2.51	3.1	1	250.2
BRHD073	0	50	2	4	1	35	4	0	0	0	152	1.52	48	44	19	1	19	4	22.8	22.3	22.6	7.2	7.5	7.4	0.7	2.3	20.2	22.2	2.22	19.98	0	32.6	26.1	170.1	0	156	30.9	139.2	5	108	94.6	707.2	5.32982	7.6	122	3	3.5	1	393.7
BRHD074	0	72	2	3.8	6	60	2	0	0	0	160	1.6	58	55	21.5	1	21.5	3	26	26	26	17.6	18	17.8	1.8	5.6	20.4	22.5	2.25	20.25	0	33.2	26.7	112.1	0	220	42	70.1	5.2	26.1	144	477.36	7.3446	9	142	4	3.4	1	254
BRHD075	0	55	2	4	1	13	1	3	0	0	160	1.6	60	56	21.9	1	21.9	4	26	26.3	26.2	22	22	22	2.2	6.9	19.2	22.6	2.26	20.34	1	29.5	23	123.7	0	210	38.7	85.1	5.4	43.1	92.6	618.8	6.04743	8.9	135.2	4.6	2.8	1	165.1
BRHD076	1	45	2	3.5	6	83	2	2	0	0	172	1.72	68	67	22.6	1	22.6	1	23	23.7	23.4	6.9	6.7	6.8	0.7	2.1	21.2	28.1	2.81	25.29	1	35.8	25.8	166.3	0	221.4	27	139.3	8.2	95	126.2	618.8	8.60778	8.8	142	5.6	3.1	1	365.8
BRHD077	1	56	2	4	6	13	3	1	0	0	162	1.62	76	74	28.2	0	28.2	2	28.5	28.5	28.5	15	15.2	15.1	1.5	4.7	23.8	27.9	2.79	25.11	1	44.9	34.9	105.7	0	220	38	67.7	5.8	23.7	134.5	418.24	12.7942	9.5	136	4.3	4.3	0	305
BRHD078	1	59	2	4	3	3	4	0	1	0	172.72	1.7272	68	65.4	21.9	1	21.9	2.6	25.4	25.6	25.5	12.5	12.5	12.5	1.3	3.9	21.6	27.9	2.79	25.11	1	37.1	27.1	148	0	242	31	117	7.8	68.6	216.7	775	5.94291	10.4	130.8	5	3.9	0	289.6
BRHD079	0	57	2	4	3	16	4	0	1	0	154.94	1.5494	65	62.6	26.1	0	26.1	2.4	28.5	28.8	28.7	25	24	24.5	2.5	7.7	21	22.6	2.26	20.34	0	35	28.5	166	0	230	32	134	7.2	88	214.4	555	6.80149	7.8	134.6	3.89	4.1	0	198
BRHD080	1	50	2	3.5	1	23	3	0	0	1	167.64	1.6764	59	56.1	20	1	20	2.9	24.2	24.4	24.3	8	8.4	8.2	0.8	2.6	21.7	28.1	2.81	25.29	1	37.5	27.5	154.7	0	239.1	40	114.7	6	66.9	148.4	1056	4.35524	12.5	138.7	3.9	3.7	1	250.2
BRHD081	1	64	3	4	3	52	4	0	1	0	167.64	1.6764	43	40.8	14.5	1	14.5	2.2	20.8	20.7	20.8	7	7.5	7.3	0.7	2.3	18.5	27.9	2.79	25.11	1	27.2	17.2	97	1	150	27	70	5.6	40	203.1	530	9.08367	7.6	134	3.52	3.5	1	363.2
BRHD082	1	40	2	4	1	3	3	0	0	1	172.72	1.7272	80	77	25.8	0	25.8	3	28.3	28.5	28.4	14.6	14.8	14.7	1.5	4.6	23.8	28.7	2.87	25.83	1	45.1	35.1	107	0	241	45	62	5.4	13.8	136.2	680.68	7.94513	9.2	134.3	3.79	4.1	0	217.2
BRHD083	0	57	2	4	3	15	3	0	1	0	154.94	1.5494	50	47.7	19.9	1	19.9	2.3	22.7	22.9	22.8	16.8	16.4	16.6	1.7	5.2	17.6	22.6	2.26	20.34	1	24.7	18.2	143.1	0	141.7	36	107.1	3.9	78.7	223.1	536.54	7.08541	6.9	135.2	3.81	3.5	1	307.3
BRHD084	0	55	2	4	3	3	3	0	1	0	152.4	1.524	50	47.3	20.4	1	20.4	2.7	24.5	24.7	24.6	16.3	16.9	16.6	1.7	5.2	19.4	22.6	2.26	20.34	1	29.9	23.4	116	0	279	44	72	6.3	16.2	220.1	1928	1.5306	10.9	132	4.6	3.7	1	246.4
BRHD085	1	43	2	4	3	3	4	0	1	0	172.72	1.7272	62	58	19.4	1	19.6	4	25	24.8	24.9	10	10	10	1	3.1	21.8	28.7	2.87	25.83	1	37.7	27.7	126	0	141.7	44	82	3.2	53.7	166.8	846	5.98117	11.2	128.6	4.1	3.8	0	163.8
BRHD086	1	66	2	4	1	15	4	0	0	0	172.72	1.7272	57	54.9	18.4	1	18.4	2.1	20.2	20.5	20.3	7	7.5	7.3	0.7	2.3	18.1	26.9	2.69	24.21	1	26	16	99	1	178.4	40	59	4.5	23.3	93.3	890	4.78627	9.6	138.7	3.9	2.6	1	262.9
BRHD087	1	20	2	4	3	15	3	0	1	0	175.26	1.7526	76	73.2	23.8	0	23.8	2.8	23.9	23.7	23.8	9	9	9	0.9	2.8	21	27.2	2.72	24.48	1	35	25	166.5	0	155	40	126.5	3.9	95.5	202.1	1290	4.22125	10.3	134	3.81	4.1	0	229.9
BRHD088	1	25	2	3.5	1	3	3	0	0	0	165.1	1.651	56	52.3	19.2	1	19.2	3.7	26.9	26.7	26.8	10	10	10	1	3.1	23.7	28	2.8	25.2	1	44.6	34.6	90.4	1	190	42	48.4	4.5	10.4	95.4	1372	3.78294	7.8	145	6.7	3.4	1	223.5
BRHD089	0	45	2	4	3	3	3	0	1	0	139.7	1.397	54	50.2	25.7	0	25.7	3.8	25.4	25.3	25.4	17	17.5	17.3	1.7	5.4	19.9	22.2	2.22	19.98	1	31.6	25.1	174	0	115.1	42	132	2.7	109	232.1	835	4.5159	10.6	138.4	3.79	3.9	0	199.4
BRHD090	0	55	2	4	3	44	4	0	1	0	165.1	1.651	59	56.1	20.6	1	20.6	2.9	24.1	24.1	24.1	14	14.2	14.1	1.4	4.4	19.7	22.6	2.26	20.34	1	30.8	24.3	143.1	0	206	38	105.1	5.4	63.9	208.8	770	4.64289	9.4	133	5.32	3.2	1	188
BRHD091	1	65	2	4	3	16	4	0	1	0	170.18	1.7018	52	49.2	17	1	17	2.8	22.9	22.7	22.8	8	8	8	0.8	2.5	20.3	26.9	2.69	24.21	1	32.8	22.8	112.1	0	179	38	74.1	4.7	38.3	211.4	624	7.40427	11	132	4.6	3.1	1	134.6
BRHD092	1	30	2	3.5	1	3	4	0	0	1	162.56	1.6256	58	54.4	20.6	1	20.6	3.6	22.5	23	22.8	6	6.5	6.3	0.6	2	20.8	28	2.8	25.2	1	34.4	24.4	139.2	0	257	44	95.2	5.8	43.8	135.4	908	6.01604	8.6	132.2	6.11	3.6	1	252.7
BRHD093	0	50	2	4	3	3	4	0	1	0	162.56	1.6256	90	87.2	33	0	33	2.8	31.5	31.8	31.7	28.5	28.8	28.7	2.9	9	22.7	22.2	2.22	19.98	0	40.9	34.4	131.5	0	212.6	35	96.5	6.1	54	206.9	561	7.05201	10.7	137	3.7	4.3	0	224.8
BRHD094	1	69	2	4	3	3	3	0	1	0	170.18	1.7018	62	59	20.4	1	20.4	3	23.8	23.5	23.7	7.5	8	7.8	0.8	2.4	21.2	26.9	2.69	24.21	1	35.8	25.8	155	0	140	39	116	3.6	88	197.6	435	11.1359	10.5	136.6	4.06	3.1	1	190.5
BRHD095	0	27	2	4	1	3	3	0	0	0	144.78	1.4478	44	41.2	19.7	1	19.7	2.8	21.6	21.6	21.6	13	13	13	1.3	4.1	17.5	21.4	2.14	19.26	1	24.4	17.9	162.4	0	265.7	26	136.4	10.2	83.3	128.6	765	5.69679	10	134	3.81	3.7	1	274.3
BRHD096	0	60	2	4	3	8	4	0	1	0	152.4	1.524	60	56.8	24.5	0	24.5	3.2	30.1	30.2	30.2	22.5	22.2	22.4	2.2	7	23.1	22.6	2.26	20.34	0	42.6	36.1	108.3	0	170	48	60.3	3.5	26.3	196.4	735	4.74199	9.1	132	3.5	3.9	0	229.9
BRHD097	0	30	2	4	3	26	4	0	1	0	157.48	1.5748	58	54.9	22.1	1	22.1	3.1	27.4	27.2	27.3	16	16	16	1.6	5	22.3	21.4	2.14	19.26	0	39.5	33	240	0	210	43	197	4.9	155	219.4	540	8.49885	4.2	135	4.07	3.8	0	219.7
BRHD098	0	50	2	3.5	1	4	3	0	0	0	154.94	1.5494	54	50.8	21.2	1	21.2	3.2	25.3	25.5	25.4	9.5	9.5	9.5	1	3	22.4	22.2	2.22	19.98	0	39.9	33.4	135	0	151	42	93	3.6	62.8	132.5	1038	3.3514	11.6	133.8	3.97	3.4	1	163.8
BRHD099	1	60	2	4	1	7	4	0	0	0	162.56	1.6256	60	57.9	21.9	1	21.9	2.1	26.9	27	26.9	15	15.4	15.2	1.5	4.8	22.2	27.9	2.79	25.11	1	39.1	29.1	122	0	150	35	87	4.3	57	115.4	840	5.35378	12.6	134	4.2	3.6	1	215.9
BRHD100	1	48	2	4	3	30	4	0	1	0	172.72	1.7272	82	78.5	26.3	0	26.3	3.5	28.6	28.5	28.6	19	19.2	19.1	1.9	6	22.6	28.1	2.81	25.29	1	40.5	30.5	139.2	0	398.6	35	104.2	11.4	24.5	184.4	932	5.13688	14	131	3.8	3.9	0	256.5
BRHD101	0	60	2	3.5	1	23	3	0	0	0	157.48	1.5748	56	53	21.4	1	21.4	3	25.3	25.4	25.4	15	14	14.5	1.5	4.6	20.8	22.6	2.26	20.34	0	34.4	27.9	181.7	0	221	35	146.7	6.3	102.5	145.2	796	4.30624	7.6	136.6	4.37	3.4	1	166.4
BRHD102	0	34	2	4	3	36	3	0	1	0	157.48	1.5748	62	59.9	24.2	0	24.2	2.1	28.8	29	28.9	19.5	20	19.8	2	6.2	22.7	21.4	2.14	19.26	0	41	34.5	176	0	105.1	42	134	2.5	113	179.9	739	5.65497	9.5	139	5.7	3.8	0	251.5
BRHD103	0	55	2	4	1	10	3	0	0	0	160.02	1.6002	67	64.4	25.1	0	25.1	2.6	29.5	29.7	29.6	26	27	26.5	2.7	8.3	21.3	22.6	2.26	20.34	0	36.1	29.6	170	0	141.7	36	134	3.9	105.7	78.6	789	4.50806	9.8	145	6.4	4.5	0	209.6
BRHD104	1	60	2	3.5	3	17	4	0	1	1	175.26	1.7526	62	59.2	19.3	1	19.3	2.8	22.2	22.5	22.4	9.8	9.5	9.7	1	3	19.3	27.9	2.79	25.11	1	29.7	19.7	190	0	189	44	146	4.3	108.2	208.9	1076	3.96874	11.6	138	5.3	3.2	1	176.5
BRHD105	0	84	2	4	1	20	3	0	0	0	152.4	1.524	51	47.3	20.4	1	20.4	3.7	27.2	27	27.1	19.5	20	19.8	2	6.2	20.9	22.5	2.25	20.25	0	34.7	28.2	112.1	0	278	35	77.1	7.9	21.5	95.2	732	4.02615	8.9	134.2	4.03	3.7	1	229.9
BRHD106	0	55	2	4	3	5	4	0	1	0	165.1	1.651	89	85.8	31.5	0	31.5	3.2	30	30.5	30.3	20.5	20.8	20.7	2.1	6.5	23.8	22.6	2.26	20.34	0	45	38.5	175.9	0	340	45	130.9	7.6	62.9	221.5	938	3.65731	11.3	135.2	4.09	4.2	0	200.7
BRHD107	0	47	2	3.5	1	72	3	0	0	0	157.48	1.5748	50	47.2	19	1	19	2.8	23.5	23.6	23.6	11	10	10.5	1.1	3.3	20.3	22.2	2.22	19.98	0	32.7	26.2	130	0	220	40	90	5.5	46	81.7	638	6.165	10.6	132.8	4.32	3.6	1	208.3
BRHD108	0	36	2	4	1	44	4	0	0	0	162.56	1.6256	60	57	21.6	1	21.6	3	28.1	27.8	28	20.5	20.8	20.7	2.1	6.5	21.5	22	2.2	19.8	0	36.7	30.2	131.5	0	178	22	109.5	8.1	73.9	94.2	756	5.42484	7.3	139	5.7	3.8	0	262.9
BRHD109	0	40	2	4	3	16	3	0	1	0	157.48	1.5748	47	43.4	17.5	1	17.5	3.6	27.4	27.8	27.6	16.5	16	16.3	1.6	5.1	22.5	22	2.2	19.8	0	40.3	33.8	166.3	0	203.7	37	129.3	5.5	88.5	203.5	809	4.85967	6.6	140	5.1	3.1	1	340.4
BRHD110	1	61	2	3.5	3	11	3	0	1	0	167.64	1.6764	70	67.7	24.1	0	24.1	2.3	23.7	23.5	23.6	17.9	17.3	17.6	1.8	5.5	18.1	27.9	2.79	25.11	1	26.1	16.1	193.4	0	210	45	148.4	4.7	106.4	208.4	735	6.24772	12.4	133.8	3.97	3.9	0	215.9
BRHD111	1	23	2	4	1	10	4	0	0	0	167.64	1.6764	57	53	18.9	1	18.9	4	21.1	21.5	21.3	8.5	8.5	8.5	0.9	2.7	18.6	27.2	2.72	24.48	1	27.6	17.6	99	1	255	35	64	7.3	13	116.2	1198.9	4.51589	6.4	145	6.4	2.7	1	198.1
BRHD112	0	38	2	4	1	39	3	0	0	0	157.48	1.5748	46	42.7	17.2	1	17.2	3.3	27.4	27.5	27.5	16.5	16	16.3	1.6	5.1	22.3	22	2.2	19.8	0	39.8	33.3	112.1	0	175	35	77.1	5	42.1	120.3	536	8.10696	13.2	134.6	3.92	3.1	1	188
BRHD113	0	55	2	4	1	13	3	0	0	0	152.4	1.524	56	52.75	22.7	1	22.7	3.3	22.7	22.6	22.7	16.8	17	16.9	1.7	5.3	17.4	22.6	2.26	20.34	1	24	17.5	154.7	0	232	35	119.7	6.6	73.3	130.8	756	4.74704	12.1	138	5.2	3.5	1	360.7
BRHD114	0	54	2	4	3	16	4	0	1	0	165.1	1.651	67	63.4	23.3	0	23.3	3.6	29.3	29.5	29.4	20.5	20	20.3	2	6.4	23	22.2	2.22	19.98	0	42.2	35.7	163	0	141.7	41	122	3.5	93.7	212.3	809	4.4045	8.8	142	5.1	3.8	0	246.4
BRHD115	0	57	2	4	3	33	4	0	1	0	154.94	1.5494	63	60.1	25	0	25	2.9	30.2	30.3	30.3	26	27	26.5	2.7	8.3	21.9	22.6	2.26	20.34	0	38.3	31.8	193.4	0	170	48	145.4	3.5	111.4	222.2	972	3.45434	12.7	136.6	5.8	4.5	0	203.2
BRHD116	0	55	2	3.5	1	36	3	0	0	1	154.94	1.5494	62	59.8	24.9	0	24.9	2.2	29.6	27.5	28.5	27.5	27.5	27.5	2.8	8.6	19.9	22.6	2.26	20.34	1	31.5	25	174	0	115.1	50	124	2.3	101	83.8	865	4.03369	8.9	134.3	4.89	3.9	0	274.3
BRHD117	0	55	2	4	3	20	4	0	1	0	160.02	1.6002	67	63.3	24.7	0	24.7	3.7	29.1	18.5	23.8	18.5	18.2	18.4	1.8	5.8	18	22.6	2.26	20.34	1	25.9	19.4	108	0	186	50	58	3.7	20.8	188.6	1096.7	3.02754	12.1	137	5.8	4.4	0	185.4
BRHD118	1	49	3	4	6	29	4	2	0	0	170	1.7	76	72	24.9	0	23.9	2	#NULL!	#NULL!	#NULL!	#NULL!	#NULL!	#NULL!	#NULL!	#NULL!	#NULL!	28.1	2.81	25.29	#NULL!	0	-6.5	166.3	0	205	39	181	5.3	140	123.5	575	7.60558	5.8	137	#NULL!	#NULL!	#NULL!	182.8
BRHD119	0	66	3	3.4	3	18	2	1	1	0	149	1.49	#NULL!	70	31.5	0	24.1	2	36.2	38.1	37.2	28	30	29	2.9	9.106	28	22.5	2.25	20.25	0	62.6	56.1	243.6	0	285	40	86.6	7.1	29.6	234.5	1062.8	4.14321	12.3	137	5.7	3.6	1	391.2
BRHD120	1	37	3	4	2	20	4	2	1	0	170	1.7	85	81	28	0	35.3	3	33.4	33.6	33.5	26	27	26.5	2.65	8.321	25.2	28.7	2.87	25.83	1	50.5	44	177.9	0	450	26	417.3	17.3	327.3	238.2	1467	2.2848	7.7	138	4.8	3.8	0	204.4
BRHD121	0	60	3	4	1	16	4	2	0	1	149	1.49	#NULL!	77	34.7	0	20.1	3	33.4	33.7	33.6	29	31	30	3	9.42	24.1	22.6	2.26	20.34	0	46.4	39.9	158.5	0	165	48	127.9	3.4	94.9	79.8	1198.9	2.69933	6.9	136	5.4	3.5	1	172.7
BRHD122	0	59	2	4	5	16	3	2	0	1	152	1.52	62	60	26	0	26.7	2	28.9	29	29	26	25.5	25.75	2.575	8.0855	20.9	22.6	2.26	20.34	0	34.7	28.2	123.7	0	387.8	35	148.3	11.1	70.7	178.9	1056	3.3998	9.8	132	4.3	3.2	1	149.8
BRHD123	1	48	3	3.3	5	18	2	2	0	0	177	1.77	58	57	18.2	1	22.6	4	23.8	23.7	23.8	7	7	7	0.7	2.198	21.6	28.1	2.81	25.29	1	37	30.5	174	0	196	30	103.4	6.5	64.2	129.1	1928	2.30455	6.3	133	4.8	4.4	0	215.9
BRHD124	1	67	3	4	1	37	3	2	0	1	165	1.65	77	74	27.2	0	27.6	3	30.1	29.7	29.9	24	23	23.5	2.35	7.379	22.5	26.9	2.69	24.21	1	40.4	33.9	96.7	1	281	38.5	96.3	7.3	40.1	152.1	890	4.36069	10	137	5.1	4	0	203.2
BRHD125	1	66	3	4	1	25	3	0	0	1	165	1.65	65	63	23.1	0	30.8	3	25.9	26.1	26	19	16	17.5	1.75	5.495	20.5	26.9	2.69	24.21	1	33.5	27	146.9	0	273	46	107.8	5.9	53.2	129.6	1011	3.11389	7.6	140	4.5	3.6	1	229.8
BRHD126	0	61	3	4	1	42	2	2	0	0	147	1.47	62	60	27.8	0	23.8	2	33.1	33	33.1	28	27	27.5	2.75	8.635	24.4	22.6	2.26	20.34	0	47.5	41	166.3	0	187	42.6	122.8	4.4	85.4	122.3	1118	3.33313	9.1	137	4.6	3.7	1	#NULL!
BRHD127	0	51	3	4	3	63	4	1	1	1	157	1.57	65	62	25.2	0	18.8	3	29.6	29.1	29.4	18	20	19	1.9	5.966	23.4	22.2	2.22	19.98	0	43.5	37	146.9	0	156.1	35	218.8	4.5	187.6	220.5	500	7.60848	8.2	131	4.6	3.7	1	293.4
BRHD128	1	48	3	4	1	51	4	2	0	0	170	1.7	64	61	21.1	1	22.8	3	#NULL!	#NULL!	#NULL!	#NULL!	#NULL!	#NULL!	#NULL!	#NULL!	#NULL!	28.1	2.81	25.29	#NULL!	0	-6.5	185.6	0	132.7	26	107.1	5.1	80.6	88	680.68	8.28716	8.1	133	4.4	4.2	0	260.3
BRHD129	1	35	3	4	1	43	4	2	0	0	167	1.67	58	55	19.7	1	17.5	3	#NULL!	#NULL!	#NULL!	#NULL!	#NULL!	#NULL!	#NULL!	#NULL!	#NULL!	28.7	2.87	25.83	#NULL!	0	-6.5	123.7	0	227	42	115.2	5.4	69.8	136.8	406	12.3624	9.8	137	4.3	4.4	0	411.9
BRHD130	1	41	3	3.4	3	78	2	1	1	1	175	1.75	89	85	27.8	0	23.9	2	#NULL!	#NULL!	#NULL!	#NULL!	#NULL!	#NULL!	#NULL!	#NULL!	#NULL!	28.7	2.87	25.83	#NULL!	0	-6.5	112.1	0	210	39	66.7	5.4	24.7	216.3	671.9	6.77094	11.8	136	4	3.5	1	219.7
BRHD131	0	37	3	4	6	60	4	1	0	0	147	1.47	42	39	18	1	19.1	3	23.5	23.6	23.6	11	10	10.5	1.05	3.297	20.3	22	2.2	19.8	0	32.7	26.2	170.1	0	130	35	95.6	3.7	69.6	97.4	1744	2.63848	5.3	140	3.9	4	0	207
BRHD132	1	50	3	4	3	#NULL!	3	1	1	1	170	1.7	72	69	23.9	0	23.6	4	27	27.2	27.1	13	15	14	1.4	4.396	22.7	28.1	2.81	25.29	1	41	34.5	119.9	0	274.1	40	119.5	6.9	64.7	220.7	1094	2.83058	8.2	140	4.8	4	0	223.5
BRHD133	1	44	3	4	1	107	4	2	0	0	157	1.57	60	57	23.1	0	27	2	25.4	25.3	25.4	9	10	9.5	0.95	2.983	22.4	28.7	2.87	25.83	1	39.8	33.3	85.1	1	170	48	96.5	3.5	62.5	88.4	1203	4.25152	8.4	141	5.6	3	1	146
BRHD134	1	58	3	3.4	3	91	4	2	1	0	160	1.6	66	63	24.6	0	17.4	3	31.5	32.4	32	40	43	41.5	4.15	13.031	18.9	27.9	2.79	25.11	1	28.5	22	216.6	0	147	35	82	4.2	52.6	207.6	951.7	4.4137	8.6	133	4.6	3.6	1	303.5
BRHD135	1	63	3	4	1	81	2	2	0	0	#NULL!	0	#NULL!	#NULL!	#NULL!	#NULL!	21	2	31.6	31.7	31.7	24	22	23	2.3	7.222	24.4	27.9	2.79	25.11	1	47.5	41	170.1	0	138	32	78	4.3	50.4	134.2	950	3.73028	9.1	132	4.7	3.5	1	372.1
BRHD136	0	38	3	4	3	87	2	1	1	0	154	1.54	95	91	38.4	0	21	2	43.6	43.1	43.4	42	41	41.5	4.15	13.031	30.3	22	2.2	19.8	0	73.2	66.7	189.5	0	130	36.2	84.2	3.6	58.2	213.2	1339	3.31471	9	135	4.5	3.3	1	146
BRHD137	1	54	3	4	3	60	2	1	1	0	170	1.7	73	70	24.2	0	19.9	4	28.2	28.3	28.3	11	11	11	1.1	3.454	24.8	28.1	2.81	25.29	1	49	42.5	77.3	1	280	52	167.8	5.4	111.8	203.5	1559	2.04955	7.6	139	6.2	4	0	350.9
BRHD138	1	48	3	4	1	48	2	1	0	0	165	1.65	77	73	26.8	0	20	3	26.1	26.5	26.3	16	16	16	1.6	5.024	21.3	28.1	2.81	25.29	1	36	29.5	158.5	0	145	50	94.2	2.9	65.2	89.4	2157	1.53796	10.4	126	4.6	3.3	1	233.6
BRHD139	1	36	3	4	3	32	2	2	1	1	170	1.7	68	65	22.5	1	19.8	2	25.5	25.6	25.6	7.5	8.5	8	0.8	2.512	23	28.7	2.87	25.83	1	42.3	35.8	170.1	0	171.6	34	100	5	65.7	204.7	619	5.79558	7.7	138	5.6	4.1	0	248.9
BRHD140	0	34	3	4	5	69	3	1	0	0	157	1.57	82	78	31.6	0	22.4	2	31	31.3	31.2	20	18	19	1.9	5.966	25.2	21.4	2.14	19.26	0	50.5	44	220.4	0	234.5	39	194	6	147.1	129.8	1224	2.98738	8.5	136	8.3	4.5	0	241.3
BRHD141	0	52	3	3.4	5	59	4	2	0	0	147	1.47	75	72	33.3	0	26	2	40.4	40.5	40.5	38	37	37.5	3.75	11.775	28.7	22.2	2.22	19.98	0	65.5	59	146.9	0	365	45	123	8.1	50	155.4	1290	3.41915	7.8	137	6.9	3.8	0	373.4
BRHD142	1	77	3	4	1	33	4	2	0	0	167	1.67	52	49	17.6	0	23.4	4	20.7	20.4	20.6	5	6	5.5	0.55	1.727	18.8	26.9	2.69	24.21	1	28.2	21.7	104.4	0	306.8	36.9	200.8	8.3	139.4	144.8	1038	4.3235	8	136	6.1	3.4	1	226
BRHD143	0	65	3	3.4	3	23	4	1	1	0	#NULL!	0	#NULL!	#NULL!	#NULL!	#NULL!	27.7	4	37.3	37.8	37.6	38	42	40	4	12.56	25	22.5	2.25	20.25	0	49.7	43.2	112.1	0	232	44	104.2	5.3	57.8	203.5	739	4.8113	10.3	138	5.6	3.6	1	215.9
BRHD144	1	56	3	4	1	37	4	2	0	0	162	1.62	70	67	25.5	0	18.5	2	28.4	28.8	28.6	12.5	12.5	12.5	1.25	3.925	24.7	27.9	2.79	25.11	1	48.5	42	127.6	0	155	44	99	3.5	68	78.8	789	6.41666	13.2	143	4	4.2	0	181.6
BRHD145	0	72	3	4	1	10	3	2	0	0	#NULL!	0	#NULL!	#NULL!	#NULL!	#NULL!	21.9	3	27.4	26.8	27.1	13	14	13.5	1.35	4.239	22.9	22.5	2.25	20.25	0	41.6	35.1	146.9	0	228.4	33.2	106.8	6.9	61.1	122.9	1076	4.11061	9.1	127	4.7	3.4	1	193
BRHD146	1	77	3	4	5	51	4	1	0	0	170	1.7	#NULL!	70	24.2	0	26.4	3	28.8	28.6	28.7	11	12	11.5	1.15	3.611	25.1	26.9	2.69	24.21	0	50.1	43.6	154.7	0	274	38	78	7.2	23.2	98.2	1096.7	4.68833	7.8	137	4.8	3.6	1	267.9
BRHD147	0	36	2	4	1	41	1	2	0	0	154	1.54	66	63	26.6	0	16.6	4	32.1	32.3	32.2	24	25	24.5	2.45	7.693	24.5	22	2.2	19.8	0	47.8	41.3	#NULL!	#NULL!	130	35	99.3	3.7	73.3	87.5	1006	4.78337	6.6	#NULL!	#NULL!	#NULL!	#NULL!	238.7
BRHD148	1	40	2	4	1	16	3	2	0	1	170	1.7	#NULL!	64	22.1	1	23.6	4	25.6	25.8	25.7	7	7.5	7.25	0.725	2.2765	23.4	28.7	2.87	25.83	1	43.7	37.2	127.6	0	220	38	60	5.8	16	144	2466	1.78511	6.5	136	5.2	3.9	0	191.7
BRHD149	0	43	2	4	1	36	2	2	0	0	149	1.49	78	73	32.9	0	21.8	2	32.5	32.4	32.5	19	19.5	19.25	1.925	6.0445	26.4	22	2.2	19.8	0	55.5	49	104.4	0	189	34	68.6	5.6	30.8	116.5	765	7.45316	8.5	135	4.8	3.5	1	218.4
BRHD150	0	64	2	4	1	23	1	2	0	0	149	1.49	#NULL!	63	28.4	0	17.9	3	31.8	31.2	31.5	18	19	18.5	1.85	5.809	25.7	22.6	2.26	20.34	0	52.5	46	177.9	0	113.8	44	54	2.6	31.2	87.1	751	5.44005	5.5	130	4.2	3.4	1	193
BRHD151	1	75	2	4	1	35	2	2	0	0	144	1.44	60	59	28.5	0	22.3	2	25.7	25.8	25.8	6.5	6.5	6.5	0.65	2.041	23.7	26.9	2.69	24.21	1	44.8	38.3	154.7	0	187	45	65	4.2	27.6	91.6	756	6.94937	6.8	139	3.6	4.2	0	223.5
BRHD152	1	60	2	4	5	59	2	2	0	1	165	1.65	72	68	25	0	18	2	27.9	28	28	10	9	9.5	0.95	2.983	25	27.9	2.79	25.11	1	49.6	43.1	139.2	0	168	32	71.4	5.3	68	143	809	7.11426	8.9	138	5.8	3.5	1	212
BRHD153	1	66	2	4	4	18	1	2	#NULL!	0	170	1.7	80	77	26.5	0	#NULL!	#NULL!	31.7	31.4	31.6	21	20	20.5	2.05	6.437	25.1	26.9	2.69	24.21	0	50.2	43.7	235.9	0	#NULL!	#NULL!	#NULL!	#NULL!	#NULL!	188.6	707.2	6.592	7.7	135	5.2	3.9	0	193
BRHD154	0	52	2	4	1	20	3	2	#NULL!	0	162	1.62	63	61	23.2	0	#NULL!	#NULL!	20	20.1	20.1	8	7	7.5	0.75	2.355	17.7	22.2	2.22	19.98	1	24.9	18.4	#NULL!	#NULL!	#NULL!	#NULL!	#NULL!	#NULL!	#NULL!	90.5	618.8	6.62569	8.01	134	5	3.8	0	#NULL!
BRHD155	0	23	2	4	6	30	4	0	#NULL!	0	152	1.52	44	41	17.7	1	#NULL!	#NULL!	19.9	19.7	19.8	4	5	4.5	0.45	1.413	18.4	20.6	2.06	18.54	1	26.9	20.4	146.9	0	#NULL!	#NULL!	#NULL!	#NULL!	#NULL!	85.3	1768	2.25508	9.7	137	5	3.5	1	231.1
BRHD156	1	41	2	4	4	76	1	2	#NULL!	0	165	1.65	58	54	19.8	1	#NULL!	#NULL!	22.5	23	22.8	4	4	4	0.4	1.256	21.5	28.7	2.87	25.83	1	36.8	30.3	116	0	#NULL!	#NULL!	#NULL!	#NULL!	#NULL!	99.2	760.24	6.9512	8.5	137	4.1	3.4	1	228.6
BRHD157	1	51	2	4	6	77	4	2	#NULL!	0	162	1.62	75	70	26.7	0	#NULL!	#NULL!	27.9	28.1	28	9	8.5	8.75	0.875	2.7475	25.3	28.1	2.81	25.29	0	50.8	44.3	127.6	0	#NULL!	#NULL!	#NULL!	#NULL!	#NULL!	84.4	972.4	4.64583	8.5	135	4.8	3.8	0	203.2
BRHD158	0	33	2	4	6	100	4	3	#NULL!	0	147	1.47	50	46	21.3	1	#NULL!	#NULL!	20.7	20.9	20.8	11	11.5	11.25	1.125	3.5325	17.3	21.4	2.14	19.26	1	23.7	17.2	158.5	0	#NULL!	#NULL!	#NULL!	#NULL!	#NULL!	88.4	1105	3.95268	11.2	134	4.6	3.3	1	274.3
BRHD159	1	41	2	4	4	53	4	3	#NULL!	0	160	1.6	62	58	22.7	1	#NULL!	#NULL!	24.7	24.7	24.7	7.5	8	7.75	0.775	2.4335	22.3	28.7	2.87	25.83	1	39.5	33	85.1	1	#NULL!	#NULL!	#NULL!	#NULL!	#NULL!	123.2	1140.36	3.71894	10.4	136	5.8	4	0	185.4
BRHD160	0	37	2	3.3	1	90	3	1	#NULL!	0	154	1.54	51	47	19.8	1	#NULL!	#NULL!	26.3	26.1	26.2	15	15	15	1.5	4.71	21.5	22	2.2	19.8	0	36.8	30.3	166.3	0	#NULL!	#NULL!	#NULL!	#NULL!	#NULL!	98.8	472.1	11.3	10.2	134	5.7	4.9	0	285.7
BRHD161	0	56	2	3.3	1	37	1	3	#NULL!	0	160	1.6	73	70	27.3	0	#NULL!	#NULL!	30.2	30.3	30.3	26	27	26.5	2.65	8.321	21.9	22.6	2.26	20.34	0	38.3	31.8	143.1	0	#NULL!	#NULL!	#NULL!	#NULL!	#NULL!	138.2	1131.52	4.742	7	140	4.5	3.5	1	220.9
BRHD162	1	49	2	4	1	54	2	2	#NULL!	0	165	1.65	60	58	21.3	1	#NULL!	#NULL!	28	28.5	28.3	10	9	9.5	0.95	2.983	25.3	28.1	2.81	25.29	0	50.8	44.3	119.9	0	#NULL!	#NULL!	#NULL!	#NULL!	#NULL!	84.4	552.5	7.18339	7.8	142	5.9	4.5	0	254
BRHD163	1	26	3	3.1	4	42	4	3	#NULL!	0	175	1.75	55	51	16.7	1	#NULL!	#NULL!	23.9	23.7	23.8	8	9	8.5	0.85	2.669	21.1	28	2.8	25.2	1	35.6	29.1	127.6	0	#NULL!	#NULL!	#NULL!	#NULL!	#NULL!	215.4	521.56	10.9625	12.2	134	5.2	4	0	205.7
BRHD164	1	67	2	4	1	27	3	2	#NULL!	0	162	1.62	70	67	25.5	0	#NULL!	#NULL!	17.1	17.2	17.2	13	12	12.5	1.25	3.925	13.2	26.9	2.69	24.21	1	13.9	7.4	208.8	0	#NULL!	#NULL!	#NULL!	#NULL!	#NULL!	230.4	786.76	5.71399	10.1	136	5	3.3	1	198.1
BRHD165	0	46	2	4	3	11	1	2	1	1	144	1.44	57	54	26	0	#NULL!	#NULL!	28.8	29.3	29.1	20	22	21	2.1	6.594	22.5	22.2	2.22	19.98	0	40.1	33.6	143.1	0	#NULL!	#NULL!	#NULL!	#NULL!	#NULL!	83.2	442	10.0926	8.9	136	5.6	3.8	0	191.7
BRHD166	0	56	2	4	1	36	4	2	#NULL!	0	147	1.47	63	60	27.8	0	#NULL!	#NULL!	28.5	27.9	28.2	17.5	17	17.25	1.725	5.4165	22.8	22.6	2.26	20.34	0	41.3	34.8	#NULL!	#NULL!	#NULL!	#NULL!	#NULL!	#NULL!	#NULL!	156.2	1838.72	2.42343	10.4	#NULL!	#NULL!	#NULL!	#NULL!	228.6
BRHD167	0	65	2	4	1	5	4	2	#NULL!	1	152	1.52	52	50	21.6	1	#NULL!	#NULL!	25.3	25.4	25.4	15	14	14.5	1.45	4.553	20.8	22.5	2.25	20.25	0	34.4	27.9	#NULL!	#NULL!	#NULL!	#NULL!	#NULL!	#NULL!	#NULL!	119.6	1069.64	3.85239	7.1	#NULL!	#NULL!	#NULL!	#NULL!	#NULL!
BRHD168	0	60	2	4	1	7	1	3	#NULL!	0	160	1.6	72	68	26.6	0	#NULL!	#NULL!	#NULL!	#NULL!	#NULL!	#NULL!	#NULL!	#NULL!	#NULL!	#NULL!	#NULL!	22.6	2.26	20.34	#NULL!	0	-6.5	139.2	0	#NULL!	#NULL!	#NULL!	#NULL!	#NULL!	200.3	1403.79	3.08697	9.3	140	5.4	3.8	0	199.4
BRHD169	0	48	2	4	6	9	2	2	#NULL!	0	149	1.49	53	50	22.5	1	#NULL!	#NULL!	24.2	24.3	24.3	11.5	10.5	11	1.1	3.454	20.8	22.2	2.22	19.98	0	34.4	27.9	123.7	0	#NULL!	#NULL!	#NULL!	#NULL!	#NULL!	100.8	1237.6	4.2851	6.2	136	4.4	3.6	1	229.8
BRHD170	0	60	2	3.3	6	22	3	0	#NULL!	0	154	1.54	93	89	37.5	0	#NULL!	#NULL!	36.5	36.6	36.6	20.8	20.8	20.8	2.08	6.5312	30	22.6	2.26	20.34	0	71.7	65.2	205	0	#NULL!	#NULL!	#NULL!	#NULL!	#NULL!	83.6	813.28	5.97229	8.4	133	4.3	3.7	1	200.6
BRHD171	0	44	2	3.3	6	34	2	0	#NULL!	0	142	1.42	46	43	21.3	1	#NULL!	#NULL!	#NULL!	#NULL!	#NULL!	#NULL!	#NULL!	#NULL!	#NULL!	#NULL!	#NULL!	22	2.2	19.8	#NULL!	0	-6.5	119.9	0	#NULL!	#NULL!	#NULL!	#NULL!	#NULL!	112.2	618.8	9.56428	10.9	#NULL!	#NULL!	#NULL!	#NULL!	172.7
BRHD172	1	36	2	4	6	77	1	2	#NULL!	0	170	1.7	#NULL!	79	27.3	0	#NULL!	#NULL!	34.4	34.3	34.4	19	19	19	1.9	5.966	28.4	28.7	2.87	25.83	0	64.1	57.6	185.6	0	#NULL!	#NULL!	#NULL!	#NULL!	#NULL!	141.2	1246.44	3.20193	7.2	137	5.2	3.5	1	201.9
BRHD173	0	39	2	4	1	73	3	1	#NULL!	0	149	1.49	55	52	23.4	0	#NULL!	#NULL!	28.1	28.2	28.2	20.1	19.8	19.95	1.995	6.2643	21.9	22	2.2	19.8	0	38.1	31.6	189.5	0	#NULL!	#NULL!	#NULL!	#NULL!	#NULL!	153.8	990.08	5.34281	9	134	5.4	3.9	0	190.5
BRHD174	1	43	2	3.5	1	71	4	0	#NULL!	0	167	1.67	#NULL!	50	17.9	1	#NULL!	#NULL!	21.9	21.9	21.9	5	5	5	0.5	1.57	20.3	28.7	2.87	25.83	1	32.9	26.4	135.3	0	#NULL!	#NULL!	#NULL!	#NULL!	#NULL!	98.6	552.5	10.8157	7.5	142	5.6	4.3	0	212.09
BRHD175	0	60	2	3.5	2	18	2	0	1	0	144	1.44	89	87	42	0	#NULL!	#NULL!	40.4	40.6	40.5	40	41	40.5	4.05	12.717	27.8	22.6	2.26	20.34	0	61.5	55	170.1	0	#NULL!	#NULL!	#NULL!	#NULL!	#NULL!	104.3	786.76	7.05443	10	130	6.5	4.1	0	273
BRHD176	1	45	2	4	3	84	3	0	1	0	154	1.54	52	49	20.7	1	#NULL!	#NULL!	#NULL!	#NULL!	#NULL!	#NULL!	#NULL!	#NULL!	#NULL!	#NULL!	#NULL!	28.1	2.81	25.29	#NULL!	0	-6.5	131.5	0	#NULL!	#NULL!	#NULL!	#NULL!	#NULL!	145.8	609.96	9.07193	8	136	4.8	3.3	1	254
BRHD177	1	35	2	4	1	46	1	0	#NULL!	1	180	1.8	#NULL!	56	17.3	1	#NULL!	#NULL!	24.6	24.8	24.7	4	4	4	0.4	1.256	23.4	28.7	2.87	25.83	1	43.8	37.3	123.7	0	#NULL!	#NULL!	#NULL!	#NULL!	#NULL!	217.3	733.72	6.30504	8.1	134	5.2	3.8	0	448.3
BRHD178	0	67	2	3.4	6	35	4	1	#NULL!	0	149	1.49	52	49	22.1	1	#NULL!	#NULL!	#NULL!	#NULL!	#NULL!	#NULL!	#NULL!	#NULL!	#NULL!	#NULL!	#NULL!	22.5	2.25	20.25	#NULL!	0	-6.5	154.7	0	#NULL!	#NULL!	#NULL!	#NULL!	#NULL!	128.7	769.08	5.31349	8.2	138	5.3	3.6	1	228.6
BRHD179	0	58	2	4	1	13	4	2	#NULL!	0	162	1.62	#NULL!	61	23.2	0	#NULL!	#NULL!	28.5	28.4	28.5	27	25.5	26.25	2.625	8.2425	20.2	22.6	2.26	20.34	1	32.5	26	#NULL!	#NULL!	#NULL!	#NULL!	#NULL!	#NULL!	#NULL!	89.2	1146.55	4.08385	9.9	130	5	3.3	1	160
BRHD180	0	47	3	3.3	3	5	4	0	1	0	160	1.6	#NULL!	52	20.3	1	#NULL!	#NULL!	#NULL!	#NULL!	#NULL!	#NULL!	#NULL!	#NULL!	#NULL!	#NULL!	#NULL!	22.2	2.22	19.98	#NULL!	#NULL!	#NULL!	#NULL!	#NULL!	#NULL!	#NULL!	#NULL!	#NULL!	#NULL!	233.2	786.76	5.71399	7.4	132	5	3.8	0	#NULL!
BRHD181	0	47	2	3.3	6	19	2	0	#NULL!	0	154	1.54	#NULL!	55	23.2	0	#NULL!	#NULL!	#NULL!	#NULL!	#NULL!	#NULL!	#NULL!	#NULL!	#NULL!	#NULL!	#NULL!	22.2	2.22	19.98	#NULL!	#NULL!	#NULL!	#NULL!	#NULL!	#NULL!	#NULL!	#NULL!	#NULL!	#NULL!	97.6	1166.88	3.12092	7.4	137	5.6	3.6	1	#NULL!
[truncated: 30 more columns]
